# Supplementary material for: Configuration of a Simple Method for Different Polyamides 6.9 Recognition by ATR-FTIR Analysis Coupled with Chemometrics
Source: Polymers (Basel). 2023 Jul 26;15(15):3166. doi: 10.3390/polym15153166 (PMC10420875; doi:10.3390/polym15153166)
Supplement: Supplementary file 1 [file polymers-15-03166-s001.zip]

Archive with 1 entries (1 files):
- polymers-2441260-supplementary.pdf
